# Supplementary material for: Improved Dried Blood Spot-Based Metabolomics: A Targeted, Broad-Spectrum, Single-Injection Method
Source: Metabolites. 2020 Feb 27;10(3):82. doi: 10.3390/metabo10030082 (PMC7143494; doi:10.3390/metabo10030082)
Supplement: Supplementary file 1 [file metabolites-10-00082-s001.zip]

Archive with 2 entries (2 files):
- Supplemental figures.docx
- Supplemental tables.xlsx
