# Supplementary material for: Improved Dried Blood Spot-Based Metabolomics: A Targeted, Broad-Spectrum, Single-Injection Method
Source: Metabolites. 2020 Feb 27;10(3):82. doi: 10.3390/metabo10030082 (PMC7143494; doi:10.3390/metabo10030082)
Supplement: Supplementary file 1 [file metabolites-10-00082-s001.zip › Supplemental tables.xlsx]

## Sheet: Table S1
			Table S1 The subjects’ characteristics for MELAS patients and controls
		Variables	Controls	MELAS	P value
		Subject No. (# Female)	12 (7)	12 (7)	1
		Age (years, mean ± SD )	6.7 ± 4.4	6.8 ± 4.3	0.95
		A3243G Heteroplasmy (median, range)	0	55% (17.5-90)	<0.001
		-80˚C Storage Time (years, range)	19 (12-20)	19 (11-20)	0.71

## Sheet: Table S2
		Table S2 Effect of blood spot volumes on the AUCs of 47 representative metabolites*
	Metabolites	MRM	40 µL_AUC	40 µL (% of AUC to 80 µL)	50 µL_AUC	50 µL (% of AUC to 80 µL)	60 µL_AUC	60 µL (% of AUC to 80 µL)	70 µL_AUC	70 µL (% of AUC to 80 µL)	80 µL	80 µL (% of AUC to 80 µL)	AUC average for 80 µL (N = 3)
	SM(d18:1/16:1)	685.8 / 79.0	1192000	0.754908	2349000	1.48765	1870000	1.18429	1690000	1.0703	1579000	1	1579000
	PE(36:4)	738.5 / 255.2	389900	0.599385	655800	1.00815	936900	1.44028	948300	1.4578	703000	1.08071	650500
	PE(36:3)	740.6 / 281.3	176200	0.370674	414200	0.871358	663900	1.39666	561400	1.18102	538900	1.13369	475350
	Docosahexaenoic acid	327.4 / 283.4	592800	0.651035	693100	0.761188	1961000	2.15364	984800	1.08154	1032000	1.13338	910550
	SM(d18:1/20:1)	741.8 / 79.0	192100	0.288157	443500	0.665267	582800	0.874222	1036000	1.55404	879600	1.31943	666650
	5-HETE	319.0 / 115.0	270900	0.448324	605900	1.00273	1069000	1.76914	958600	1.58643	755200	1.24981	604250
	PI(36:1)	863.7 / 281.3	7093000	0.418343	12510000	0.737835	16570000	0.977293	20470000	1.20731	20310000	1.19788	16955000
	PI(34:0)	837.7 / 255.2	774900	0.421829	1408000	0.766467	1663000	0.90528	2156000	1.17365	2378000	1.2945	1837000
	PS(18:0/18:1)	788.6 / 283.3	672900	0.109042	1496000	0.242424	2676000	0.433641	6151000	0.996759	6171000	1	6171000
	Chenodeoxyglycocholic acid	448.3 / 74.0	12080000	0.533569	19970000	0.882067	24240000	1.07067	27970000	1.23542	29060000	1.28357	22640000
	Uridine	242.9 / 42.1	246000	0.468884	548800	1.04603	579400	1.10436	629300	1.19947	609400	1.16154	524650
	Hippuric acid	177.9 / 133.9	783300	0.451991	1313000	0.757646	1789000	1.03231	2003000	1.1558	2163000	1.24812	1733000
	Pantothenic acid	218.0 / 146.0	96120	0.279337	154500	0.448997	211600	0.614938	430100	1.24993	545800	1.58617	344100
	N-acetylserine	146.1 / 116.0	121000	0.505008	160200	0.668614	131100	0.547162	153200	0.639399	170400	0.711185	239600
	L-Threonine	118.0 / 74.0	1122000	0.438025	2193000	0.856139	2434000	0.950224	2513000	0.981066	2780000	1.0853	2561500
	Glyceric acid	105.0 / 75.0	1226000	1.40459	736300	0.843558	985800	1.1294	936300	1.07269	1056000	1.20983	872850
	Hypoxanthine	135.0 / 92.0	383600	0.245984	1163000	0.745776	1431000	0.917631	2175000	1.39472	2156000	1.38254	1559450
	Myoinositol	179.2 / 161.0	2560000	0.732265	2878000	0.823227	3175000	0.908181	3853000	1.10212	4001000	1.14445	3496000
	Inosine	267.0 / 135.0	204600	0.244051	644000	0.768176	813500	0.970358	818100	0.975845	775500	0.925031	838350
	Arginine	173.2 / 131.0	2202000	0.386451	4034000	0.707968	6798000	1.19305	5822000	1.02176	5651000	0.991751	5698000
	Gamma-glutamyl-Alanine	217.0 / 128.0	88290	0.360147	174900	0.713441	195100	0.795839	268400	1.09484	312700	1.27555	245150
	L-Aspartic acid	132.0 / 88.1	148700	0.645399	194000	0.842014	210200	0.912326	272900	1.18446	252700	1.09679	230400
	Xanthine	151.1 / 108.0	728900	0.259534	1810000	0.644472	2803000	0.998042	2689000	0.957451	3448000	1.2277	2808500
	N-Acetyl-L-aspartic acid	174.0 / 88.0	239100	0.378682	603700	0.956129	584600	0.925879	698700	1.10659	765600	1.21254	631400
	Uric acid	167.1 / 124.0	13620000	0.327089	35290000	0.847502	42560000	1.02209	63240000	1.51873	40740000	0.978386	41640000
	Citric acid	191.0 / 87.0	134600	0.476376	260500	0.921961	323000	1.14316	278700	0.986374	220500	0.780393	282550
	Alpha-Tocopherol	431.4 / 205.1	325200	0.356598	497800	0.545863	612500	0.671638	892900	0.979111	1092000	1.19743	911950
	Cholesterol	369.5 / 161.1	10250000	0.12159	19160000	0.227284	34530000	0.409609	71240000	0.845077	104600000	1.24081	84300000
	Ceramide(d18:1/20:0)	576.6 / 264.3	219300	0.133232	908300	0.551823	1257000	0.76367	3430000	2.08384	2032000	1.23451	1646000
	Ceramide(d18:1/24:1)	630.7 / 264.3	4582000	0.154954	10650000	0.360162	12470000	0.421711	33710000	1.14001	39400000	1.33243	29570000
	Ceramide(d18:1/18:0 OH)	564.7 / 264.3	123700	0.326773	183500	0.484744	185500	0.490028	304600	0.804649	468700	1.23815	378550
	PC(20:4/P-16:0)	767.0 / 184.1	792300	0.540819	1523000	1.03959	1921000	1.31126	1480000	1.01024	1465000	1	1465000
	GC(18:1/16:0)	700.6 / 264.4	81910	0.287303	196400	0.688881	191200	0.670642	509600	1.78744	327400	1.14837	285100
	Oleoylcarnitine	426.4 / 85.0	91760	0.557473	196800	1.19563	201800	1.226	233300	1.41738	166300	1.01033	164600
	BMP(18:1/16:0)	766.6 / 339.4	15760	0.258424	35270	0.578339	28840	0.472903	134000	2.19726	86610	1.42019	60985
	Creatinine	114.1 / 86.1	27760000	0.427011	49770000	0.765575	66720000	1.0263	76060000	1.16997	78640000	1.20966	65010000
	THC 18:1/16:0	1024.7 / 264.4	433800	0.365305	701100	0.5904	592000	0.498526	1306000	1.09979	1368000	1.152	1187500
	1-Methyladenosine	281.8 / 150.0	544100	0.404235	921500	0.684621	1224000	0.909361	1501000	1.11516	1663000	1.23551	1346000
	Adenosine	268.2 / 136.0	224800	0.299235	380500	0.506489	1412000	1.87953	865700	1.15235	904800	1.20439	751250
	L-Phenylalanine	166.1 / 120.1	23740000	0.407764	45450000	0.78066	59310000	1.01872	69590000	1.19529	71840000	1.23394	58220000
	L-Tryptophan	205.0 / 146.0	12810000	0.579638	21290000	0.963348	22580000	1.02172	25190000	1.13982	27220000	1.23167	22100000
	Sarcosine	90.1 / 44.0	7363000	0.59475	11120000	0.898223	12180000	0.983845	13870000	1.12036	14390000	1.16236	12380000
	Serotonin	177.1 / 160.0	618100	0.947207	687900	1.05417	795400	1.21891	686300	1.05172	704900	1.08022	652550
	L-Tyrosine	182.0 / 136.1	1399000	0.48258	2660000	0.917558	3216000	1.10935	2620000	0.90376	2316000	0.798896	2899000
	Hydroxyproline	132.0 / 68.2	1406000	0.446846	2672000	0.849198	3232000	1.02717	3004000	0.954712	3065000	0.974098	3146500
	Ornithine	133.0 / 70.0	119700	0.34122	286000	0.815279	416100	1.18615	307500	0.876568	247000	0.704105	350800
	Glycine	76.0 / 30.0	181600	0.54947	271700	0.822088	330700	1.00061	321500	0.972769	425500	1.28744	330500
			*A set of representative metabolites (47) were selected to cover the entire LC gradient and all chemical classes we targted.

## Sheet: Table S3
				Table S3 Metabolites only detected in either Li-hep DBS or liquid whole blood
			Metabolites only detectable in Li-hep DBS (N = 9)	Metabolites only detectable in liquid whole blood (N = 11)
			2-Picolinic acid	BMP(22:5/22:6)
			4-Hydroxybenzoic acid	Cholic acid
			Methylguanidine	Hexose Diphosphate Pool
			Mevalonic acid	Shikimate-3-phosphate
			Glucosamine 6-phosphate	p-Hydroxyphenylacetic acid
			Deoxythymidine diphosphate	O-Phosphoethanolamine
			Glyceraldehyde 3-phosphate	N-Acetylaspartylglutamic acid
			Benzoic acid	Homovanillic acid
			Biotin	Guanosine diphosphate
				Hexose Diphosphate Pool
				11-Dehydro-thromboxane B2

## Sheet: Table S4
				Table S4 The full list of differential metabolites between DBS and DPS identified by volcano plot analysis
			Metabolites	Fold change (DBS/DPS)	Log2(FC)	p ajusted	-LOG10(p)
			Niacinamide	74.557	6.2203	5.492e-12	11.26
			NAD	69.472	6.1184	1.4636e-08	7.8346
			3-Hydroxyisovaleryl Carnitine	64.667	6.015	1.1514e-15	14.939
			Uridine diphosphate glucose	53.656	5.7457	2.4888e-08	7.604
			PS(18:0/20:4)	49.524	5.6301	4.9176e-07	6.3082
			L-Aspartic acid	48.864	5.6107	1.8527e-11	10.732
			Malonylcarnitine	45.787	5.5169	7.6215e-11	10.118
			Deoxyadenosine monophosphate	41.138	5.3624	4.6135e-08	7.336
			Adenosine monophosphate	40.166	5.3279	1.3479e-09	8.8703
			5-Methylthioadenosine	39.891	5.318	3.7707e-13	12.424
			12-HETE	39.065	5.2878	1.0746e-11	10.969
			Glutathione	38.238	5.2569	2.9112e-07	6.5359
			Inosine monophosphate	37.421	5.2258	1.1625e-08	7.9346
			S-Adenosylhomocysteine	36.103	5.174	4.8638e-07	6.313
			Oxidized glutathione	34.565	5.1112	7.7207e-07	6.1123
			Histamine	34.397	5.1042	1.348e-09	8.8703
			PS(34:1)	32.081	5.0036	3.9379e-05	4.4047
			PS(36:2)	30.307	4.9216	1.7404e-06	5.7594
			Cytosine	26.548	4.7306	8.5735e-12	11.067
			BMP(18:1/16:1)	23.974	4.5834	0.00027618	3.5588
			PS(18:0/18:1)	23.661	4.5644	1.5325e-06	5.8146
			Adenosine triphosphate	22.793	4.5105	5.2223e-08	7.2821
			PS(36:0)	22.183	4.4714	3.0995e-07	6.5087
			Octadecanoylcarnitine	21.186	4.405	6.7954e-12	11.168
			Prostaglandin J2	20.482	4.3563	9.5989e-09	8.0178
			THC (18:1/24:1)	19.777	4.3057	4.5134e-07	6.3455
			PE(34:1)	19.764	4.3048	3.9595e-06	5.4024
			Uridine 5-monophosphate	19.03	4.2502	6.5666e-08	7.1827
			Hypoxanthine	18.83	4.235	2.4334e-11	10.614
			PE(32:1)	18.467	4.2068	0.00075286	3.1233
			N-Acetyl-glucosamine 1-phosphate	18.101	4.178	1.1147e-06	5.9528
			Ceramide(d18:1/24:2)	17.828	4.156	1.5462e-09	8.8107
			Ceramide(d18:1/16:0 OH)	17.322	4.1145	3.0653e-07	6.5135
			Ceramide(d18:1/26:2)	17.199	4.1042	7.8308e-08	7.1062
			Gluconolactone	16.881	4.0773	6.859e-08	7.1637
			3-Hydroxyhexadecanoylcarnitine	16.803	4.0707	5.8723e-11	10.231
			Ceramide(d18:1/26:2 OH)	16.322	4.0287	2.6194e-06	5.5818
			Dopamine	15.384	3.9434	0.040762	1.3897
			BMP(18:1/20:4)	15.076	3.9142	4.6144e-06	5.3359
			7-ketocholesterol	14.783	3.8858	1.1148e-11	10.953
			PE(36:3)	14.604	3.8683	3.3601e-07	6.4737
			Ceramide(d18:1/18:2 OH)	14.424	3.8504	2.811e-08	7.5511
			Inosine	14.3	3.838	1.8194e-11	10.74
			Aspartylglycosamine	13.409	3.7451	2.8241e-07	6.5491
			Myristoylcarnitine	13.27	3.7301	1.4256e-10	9.846
			NADH	13.048	3.7058	6.2349e-05	4.2052
			5,6-trans-25-Hydroxyvitamin D3	12.99	3.6993	1.1148e-11	10.953
			Arachidonyl carnitine	12.7	3.6667	1.1804e-09	8.928
			Guanosine monophosphate	12.664	3.6627	2.5183e-09	8.5989
			THC(18:1/22:0)	12.416	3.6342	2.263e-06	5.6453
			PE(36:2)	11.717	3.5506	1.3036e-07	6.8849
			Glycerol 3-phosphate	10.909	3.4475	4.1243e-09	8.3847
			PE(34:2)	10.885	3.4443	3.0034e-06	5.5224
			Ceramide(d18:1/20:1)	10.68	3.4169	5.6738e-08	7.2461
			Propionylcarnitine	10.538	3.3975	7.8174e-15	14.107
			BMP181/180	10.409	3.3797	3.2078e-05	4.4938
			L-Glutamic acid	10.062	3.3308	2.5415e-12	11.595
			Ceramided181/180 OH	9.7507	3.2855	4.7319e-09	8.325
			Ceramided181/221	9.61	3.2645	2.7808e-10	9.5558
			Ceramided181/180	9.3953	3.2319	4.5628e-09	8.3408
			Adenosine diphosphate	9.2922	3.216	5.3503e-08	7.2716
			Deoxyguanosine diphosphate	9.0204	3.1732	3.9731e-08	7.4009
			Ceramided181/181	8.8658	3.1483	5.6053e-10	9.2514
			Ceramided181/162	8.6525	3.1131	3.3471e-06	5.4753
			Inosine diphosphate	8.587	3.1022	4.1322e-06	5.3838
			Ceramided181/200 OH	8.5556	3.0969	1.0341e-08	7.9855
			3-Hydroxyhexadecenoylcarnitine	8.4258	3.0748	1.7341e-11	10.761
			Ceramided181/161 OH	8.2562	3.0455	1.348e-09	8.8703
			PE361	8.2265	3.0403	8.1569e-07	6.0885
			Ceramided181/162 OH	8.077	3.0138	1.9224e-05	4.7162
			Oleoylcarnitine	8.024	3.0043	1.6009e-09	8.7956
			PG341	7.495	2.9059	2.0385e-05	4.6907
			Taurine	7.3519	2.8781	6.3787e-06	5.1953
			L-Acetylcarnitine	7.2537	2.8587	1.0746e-11	10.969
			Ceramided181/161	7.0804	2.8238	8.5063e-08	7.0703
			Phosphorylcholine	7.0376	2.8151	8.5735e-12	11.067
			PE204/181	6.8458	2.7752	1.4088e-08	7.8512
			PE 180/180	6.4157	2.6816	2.6086e-07	6.5836
			BMP181/160	6.4129	2.681	1.4484e-07	6.8391
			14,15-Epoxy-5,8,11-eicosatrienoic acid	6.2596	2.6461	1.3869e-07	6.858
			Ceramided181/261 OH	6.1847	2.6287	2.9258e-07	6.5338
			Ceramided181/250	6.1627	2.6236	2.4721e-08	7.6069
			Adenine	6.0557	2.5983	1.0746e-11	10.969
			Ceramided181/260	6.0136	2.5882	6.4256e-08	7.1921
			15-HETE	5.9527	2.5736	2.6086e-07	6.5836
			Ceramided181/240 OH	5.843	2.5467	2.2926e-08	7.6397
			Ceramided181/182	5.7637	2.527	5.7097e-05	4.2434
			Ceramided181/120	5.7491	2.5233	2.9259e-06	5.5337
			PS320	5.3687	2.4246	2.2926e-08	7.6397
			Isovalerylcarnitine	5.3401	2.4169	2.8285e-13	12.548
			Ceramided181/261	5.2629	2.3959	1.0153e-06	5.9934
			Ceramided181/160	5.1718	2.3707	3.3807e-10	9.471
			Gluconic acid	5.0671	2.3412	8.9282e-10	9.0492
			Ceramided181/202	4.8984	2.2923	7.8918e-06	5.1028
			Ornithine	4.7964	2.262	6.6277e-08	7.1786
			20-Hydroxyeicosatetraenoic acid	4.7688	2.2536	6.5441e-10	9.1842
			Hypotaurine	4.7459	2.2467	3.5516e-06	5.4496
			Sarcosine	4.7383	2.2444	9.9979e-14	13
			Alanine	4.7234	2.2398	3.1218e-14	13.506
			Choline	4.6999	2.2326	2.1503e-11	10.667
			PE364	4.611	2.2051	5.5728e-06	5.2539
			Linoleylcarnitine	4.5849	2.1969	6.8656e-09	8.1633
			Estradiol	4.4854	2.1652	2.4625e-06	5.6086
			SMd181/202	4.3009	2.1046	7.8281e-05	4.1063
			N-oleoylethanolamine	4.1491	2.0528	0.0017941	2.7462
			Ceramided181/222	4.0779	2.0278	1.0165e-06	5.9929
			Ceramided181/241	3.8513	1.9453	6.8172e-09	8.1664
			THC 181/240	3.8111	1.9302	3.0995e-07	6.5087
			Plasmalogenp160/204	3.7987	1.9255	3.4565e-08	7.4614
			Ceramided181/181 OH	3.717	1.8941	1.2636e-05	4.8984
			Gamma-Aminobutyric acid	3.7005	1.8877	0.0001234	3.9087
			Plasmalogen204/p180	3.6886	1.8831	3.483e-07	6.458
			Arachidonic Acid	3.664	1.8734	4.1174e-05	4.3854
			Ceramided181/220 OH	3.6481	1.8672	3.3601e-07	6.4737
			Homoarginine	3.5415	1.8244	1.1881e-05	4.9251
			7-Dehydrocholesterol	3.4936	1.8047	3.4185e-11	10.466
			3-Hydroxydodecanoylcarnitine	3.4485	1.786	4.4268e-09	8.3539
			Benzoic acid	3.4015	1.7662	7.8308e-08	7.1062
			Butyrylcarnitine	3.36	1.7485	1.3366e-13	12.874
			11-HETE	3.2513	1.701	1.193e-08	7.9234
			Ceramided181/242 OH	3.2145	1.6846	9.7228e-08	7.0122
			Carnosine	3.2072	1.6813	2.372e-05	4.6249
			Ceramided181/260 OH	3.1999	1.678	1.4376e-06	5.8424
			9-HETE	3.1857	1.6716	7.8918e-06	5.1028
			Ceramided181/222 OH	3.121	1.642	1.1603e-07	6.9354
			11,12-Epoxyeicosatrienoic acid	3.1089	1.6364	3.7312e-08	7.4282
			Ethanolamine	2.9949	1.5825	4.9894e-06	5.3019
			Creatine	2.9391	1.5554	1.8527e-11	10.732
			Vitamin D3	2.8833	1.5277	6.6971e-08	7.1741
			PA160/160	2.8498	1.5109	8.5735e-12	11.067
			Malic acid	2.8341	1.5029	1.4853e-07	6.8282
			Hexanoylcarnitine	2.8275	1.4995	1.2502e-08	7.903
			Desmosterol	2.8043	1.4877	8.1562e-10	9.0885
			L-Lactic acid	2.797	1.4839	1.1159e-09	8.9524
			DHC181/241	2.7881	1.4793	3.8974e-07	6.4092
			PC160/160	2.7295	1.4486	1.1621e-10	9.9348
			LysoPC241	2.7213	1.4443	7.8918e-06	5.1028
			1-Methyladenosine	2.6876	1.4263	1.9279e-09	8.7149
			13S-hydroxyoctadecadienoic acid	2.6696	1.4166	9.788e-09	8.0093
			Zymosterol	2.6611	1.412	3.0995e-07	6.5087
			Guanosine	2.6577	1.4102	3.1926e-05	4.4959
			Pimelylcarnitine	2.6368	1.3988	5.8828e-08	7.2304
			Xanthosine	2.523	1.3351	0.0059956	2.2222
			L-Asparagine	2.5131	1.3294	8.6112e-10	9.0649
			Ceramided181/202 OH	2.5055	1.3251	0.0024155	2.617
			Myoinositol	2.4976	1.3205	5.2044e-07	6.2836
			SMd181/160 OH	2.4908	1.3166	2.3742e-06	5.6245
			L-Serine	2.4895	1.3158	2.35e-08	7.6289
			Pyrophosphate	2.418	1.2738	0.0016485	2.7829
			8,9-Epoxyeicosatrienoic acid	2.3754	1.2482	3.924e-05	4.4063
			1-Pyrroline-5-carboxylic acid	2.3725	1.2464	2.5576e-05	4.5922
			8-HETE	2.3577	1.2374	0.000395	3.4034
			Dodecanoylcarnitine	2.3385	1.2256	1.2503e-08	7.903
			Glycine	2.3369	1.2246	3.4915e-08	7.457
			Acetylcholine	2.328	1.2191	4.1655e-05	4.3803
			PC240/P-180	2.3278	1.219	6.3754e-07	6.1955
			Imidazoleacetic acid	2.3273	1.2187	1.345e-06	5.8713
			DHC181/160	2.2925	1.1969	3.5109e-06	5.4546
			Palmitoylethanolamide	2.2533	1.172	0.00056352	3.2491
			4-Hydroxyphenyllactic acid	2.2338	1.1595	1.994e-07	6.7003
			N-Acetyl-L-aspartic acid	2.2186	1.1497	4.9288e-07	6.3073
			SMd181/161 OH	2.2143	1.1468	2.0428e-06	5.6898
			Androsterone sulfate	2.2131	1.1461	0.030728	1.5125
			Cyclic adenosine monophosphate	2.1903	1.1311	0.00099603	3.0017
			3-Hydroxy-cis-5-tetradecenoylcarnitine	2.1769	1.1223	0.037324	1.428
			L-Phenylalanine	2.1563	1.1085	7.3611e-11	10.133
			Betaine	2.1538	1.1069	8.4734e-11	10.072
			Purine	2.1215	1.0851	1.2741e-08	7.8948
			SMd181/261	2.0802	1.0568	8.5871e-06	5.0662
			Allantoic acid	2.0803	1.0568	0.00016349	3.7865
			L-isoleucine	2.0721	1.0511	6.1476e-12	11.211
			Phenyllactic acid	2.0652	1.0463	0.00063681	3.196
			Pipecolic acid	2.064	1.0454	7.7054e-10	9.1132
			Methionine sulfoxide	2.033	1.0236	0.000109	3.9626
			Cholesterol	2.0156	1.0112	1.5797e-07	6.8014
			PC360	2.0118	1.0085	5.3344e-09	8.2729
			SMd181/160	2.0093	1.0067	0.0004337	3.3628
			L-Threonine	1.9965	0.99746	6.4922e-07	6.1876
			Citrulline	1.9928	0.9948	2.1915e-07	6.6593
			Ceramided181/200	1.9884	0.99163	0.0013628	2.8656
			GC181/160	1.9767	0.98308	3.3667e-06	5.4728
			DHC181/240	1.9634	0.97333	0.0050521	2.2965
			SMd181/250 or SMd181/241 OH	1.9557	0.96765	3.8699e-07	6.4123
			Octulose-monophosphate	1.9555	0.96754	0.00011664	3.9332
			PC226/P-180	1.9524	0.96522	3.5811e-07	6.446
			PC300	1.9384	0.95484	7.679e-06	5.1147
			L-Methionine	1.927	0.94638	4.9803e-11	10.303
			Dimethyl-L-arginine	1.9243	0.94436	1.0849e-08	7.9646
			2-Hydroxyglutarate	1.9129	0.93578	6.1831e-05	4.2088
			L-Kynurenine	1.9093	0.93306	1.1149e-09	8.9528
			SMd181/241	1.8975	0.92409	0.00066532	3.177
			L-leucine	1.8761	0.90773	1.5556e-11	10.808
			L-Valine	1.8689	0.90221	6.3126e-10	9.1998
			SMd181/260	1.8663	0.90018	3.5811e-07	6.446
			N-acetylserine	1.8582	0.89394	2.5875e-05	4.5871
			L-Histidine	1.8556	0.89186	4.5779e-10	9.3393
			Glycerol	1.8479	0.88591	4.4962e-08	7.3472
			Docosahexaenoic acid	1.8461	0.88445	0.023409	1.6306
			SMd181/262	1.8451	0.88369	7.8918e-06	5.1028
			Shikimate-3-phosphate	1.845	0.88364	1.6248e-06	5.7892
			Methylcysteine	1.8412	0.88061	2.4393e-08	7.6127
			SMd181/242 OH	1.8257	0.86843	5.7594e-07	6.2396
			Uridine	1.8165	0.86114	1.2636e-05	4.8984
			Gamma-glutamyl-Alanine	1.8108	0.85665	0.011056	1.9564
			SMd181/220 OH	1.8095	0.85561	2.1093e-06	5.6759
			Riboflavin	1.8091	0.85527	0.0040275	2.395
			Xanthine	1.8064	0.8531	1.8227e-05	4.7393
			Hydroxyproline	1.8042	0.85133	1.0849e-08	7.9646
			2-Keto-L-gluconate	1.7982	0.84659	3.6498e-05	4.4377
			SMd181/182 OH	1.7808	0.83249	1.1147e-06	5.9528
			2-Hydroxy-3-methylbutyric acid	1.7776	0.82992	6.311e-08	7.1999
			Ureidosuccinic acid	1.7732	0.82634	0.0024952	2.6029
			O-acetylserine	1.7521	0.8091	0.0052746	2.2778
			SMd181/181 OH	1.7517	0.80873	4.1655e-05	4.3803
			PC205/P-160	1.7376	0.79713	0.00021865	3.6603
			Dimethylglycine	1.7291	0.78998	9.2779e-09	8.0326
			4-Hydroxybenzoic acid	1.7162	0.77918	0.0024952	2.6029
			Cortisone	1.7043	0.76915	0.0072264	2.1411
			Trimethylamine-N-oxide	1.6902	0.75717	1.3479e-09	8.8703
			Homovanillic acid	1.6859	0.7535	0.0010179	2.9923
			SMd181/201	1.6819	0.75008	0.0029157	2.5353
			PI301	1.6775	0.74632	0.0030096	2.5215
			9-Decenoylcarnitine	1.6761	0.74512	7.5754e-05	4.1206
			Hippuric acid	1.6734	0.74276	6.1448e-07	6.2115
			SMd181/262 OH	1.6695	0.73937	0.00045849	3.3387
			THC 181/160	1.6595	0.73077	0.00042854	3.368
			SMd181/240	1.637	0.71101	0.0001355	3.8681
			Dodecenoylcarnitine	1.6362	0.71035	0.00049827	3.3025
			Eicosapentaenoic acid	1.6242	0.69976	0.00015007	3.8237
			Taurodeoxycholic acid Pool	1.6152	0.69167	7.1988e-05	4.1427
			Octanoylcarnitine	1.6121	0.68899	4.6109e-05	4.3362
			Deoxycholic acid	1.6073	0.68464	2.8516e-05	4.5449
			L-Tyrosine	1.6012	0.67919	2.9032e-07	6.5371
			2-Octenoylcarnitine	1.5967	0.67509	2.4453e-07	6.6117
			LysoPC160	1.5931	0.67187	0.00016243	3.7893
			Ureidopropionic acid	1.5882	0.66736	0.0010259	2.9889
			Isovalerylglycine	1.5769	0.65711	0.00027079	3.5674
			Orotic acid	1.5669	0.64796	0.021198	1.6737
			Phenylacetylglutamine	1.5602	0.6417	1.3036e-07	6.8849
			SMd181/180	1.5545	0.63642	0.00042007	3.3767
			SMd181/220	1.5499	0.63216	0.00032676	3.4858
			Plasmalogen(22:6/p-16:0)	1.5485	0.63086	0.0044682	2.3499
			3-Hydroxyoleoylcarnitine	1.5485	0.63086	0.011946	1.9228
			beta-Alanine	1.5284	0.61204	0.020943	1.679
			SM(d18:1/24:2)	1.5228	0.6067	4.4271e-05	4.3539
			Serotonin	1.521	0.60503	2.272e-06	5.6436
			SM(d18:1/24:0 OH)	1.5156	0.5999	9.7795e-05	4.0097
			Chenodeoxycholic acid	1.5154	0.5997	2.6882e-05	4.5705
			9-Hexadecenoylcarnitine	1.5129	0.59734	0.0027094	2.5671
			SM(d18:1/20:2 OH)	1.4896	0.5749	6.289e-05	4.2014
			Pseudouridine	1.4771	0.56275	0.0032701	2.4854
			Cholesteryl sulfate	1.4736	0.5593	3.7038e-08	7.4314
			Glyceric acid	1.4718	0.55757	0.00099603	3.0017
			PA(18:0/18:1)	1.4707	0.55649	1.2934e-05	4.8883
			L-Proline	1.4702	0.556	2.7154e-09	8.5662
			Chenodeoxyglycocholic acid	1.4651	0.551	1.1292e-05	4.9472
			PI(36:0)	1.4625	0.54847	2.7009e-05	4.5685
			Plasmalogen(p-18:0/22:6)	1.444	0.53009	0.0017144	2.7659
			7-methylguanine	1.4321	0.51809	5.9553e-08	7.2251
			SM(d18:1/18:0 OH)	1.4284	0.51442	6.3787e-06	5.1953
			2-Pyrocatechuic acid	1.425	0.511	0.00099603	3.0017
			SM(d18:1/23:0 or SM(d18:1/22:1) OH	1.4218	0.50773	8.9855e-05	4.0465
			SM(d18:1/20:0)	1.4168	0.50263	0.006494	2.1875
			SM(d18:1/16:1)	1.4133	0.49907	0.0029554	2.5294
			PI(34:0)	1.3937	0.47895	0.00015064	3.8221
			PI(34:2)	1.3909	0.476	5.29e-06	5.2765
			Pyruvic acid	1.385	0.46991	6.4456e-06	5.1907
			Cysteamine	1.3825	0.46724	9.5627e-05	4.0194
			SM(d18:1/22:2)	1.3778	0.46237	0.000395	3.4034
			Isocitric acid	1.3725	0.45686	0.0007144	3.1461
			SM(d18:1/18:2)	1.3662	0.45018	0.0014443	2.8403
			Creatinine	1.3659	0.44989	3.9783e-10	9.4003
			CL(18:2/18:1/18:1/20:4)	1.363	0.44683	0.004212	2.3755
			SM(d18:1/22:2 OH)	1.3612	0.44488	6.9805e-05	4.1561
			PC(32:2)	1.3552	0.43847	0.0056059	2.2514
			PC(32:1)	1.3535	0.43664	0.00056369	3.249
			Taurocholic acid	1.3496	0.43254	0.0010958	2.9603
			Citramalic acid	1.3425	0.42492	0.017577	1.755
			Adipoylcarnitine	1.3394	0.42156	5.7618e-05	4.2394
			PC(36:1)	1.3198	0.40035	6.1292e-06	5.2126
			4-Pyridoxic acid	1.3185	0.39885	1.2702e-05	4.8961
			Urea	1.3112	0.39089	0.0073475	2.1339
			PI(38:5)	1.31	0.38962	6.2387e-05	4.2049
			Pantothenic acid	1.2961	0.37421	0.0078017	2.1078
			PI(36:4)	1.2955	0.37355	0.00049827	3.3025
			Hexose Disaccharide Pool	1.2906	0.36801	0.0071828	2.1437
			1-Methylhistidine	1.29	0.36736	5.3383e-05	4.2726
			SM(d18:1/20:0 OH)	1.2884	0.36554	6.4668e-05	4.1893
			Decanoylcarnitine	1.283	0.35955	0.0020767	2.6826
			PC(16:0/18:2)	1.2583	0.33148	0.0043268	2.3638
			L-Carnitine	1.2474	0.31896	3.0995e-07	6.5087
			SM(d18:1/18:1)	1.247	0.31851	0.0096463	2.0156
			Oleic acid	1.2352	0.30477	0.0026323	2.5797
			Saccharopine	1.2349	0.30438	0.0020324	2.692
			PA(16:0/16:1)	1.2345	0.30388	0.00076687	3.1153
			Glycocholic acid	1.2307	0.29953	0.00016243	3.7893
			Cytidine	1.2211	0.28823	0.0019714	2.7052
			SM(d18:1/26:1 OH)	1.205	0.26901	7.2682e-05	4.1386
			PC(18:0/18:2)	0.81121	-0.30186	5.8651e-05	4.2317
			Ribose 5-phosphate	0.7844	-0.35034	8.7935e-06	5.0558
			Adenosine	0.78405	-0.35098	8.4711e-06	5.0721
			Adipic acid	0.76472	-0.38699	0.045009	1.3467
			L-Tryptophan	0.70729	-0.49963	1.1088e-08	7.9552
			PC(38:5)	0.69543	-0.52403	4.9621e-05	4.3043
			PC(40:6)	0.67152	-0.57449	4.9652e-06	5.3041
			Allantoin	0.58877	-0.76423	5.1297e-05	4.2899
			Lanosterin	0.56683	-0.81901	0.039792	1.4002
			Alpha-Tocopherol	0.52027	-0.94266	4.8438e-07	6.3148
			Arginine	0.50349	-0.98997	7.4129e-08	7.13
			Vitamin K2	0.44518	-1.1676	5.2377e-06	5.2809
			Ceramide(d18:1/24:0)	0.42193	-1.2449	0.001622	2.7899
			Cysteine-S-sulfate	0.30947	-1.6921	1.1158e-06	5.9524
			Ceramide(d18:1/23:0) or Ceramide(d18:1/22:1)OH	0.26987	-1.8897	8.1569e-07	6.0885
			L-Cystine	0.1985	-2.3328	2.5079e-06	5.6007
			Fold change (FC)>1.2 and adjusted P value < 0.05

## Sheet: Table S5
						Table S5 The full list of differential metabolites between Li-heparin DBS and EDTA DBS identified by volcano plot analysis
				Metabolites	Fold change (FC) ( Li-heparin/EDTA)	Log2(FC)	p.ajusted	-LOG10(p)
				p-Hydroxyphenylacetic acid	20.561	4.3619	2.9364e-16	15.532
				Adenosine	3.8024	1.9269	2.87e-10	9.5421
				Inosine	3.4535	1.788	0.045418	1.3428
				3-Hydroxyhexadecanoylcarnitine	1.8193	0.86335	0.0022911	2.64
				5-HETE	1.6902	0.75722	5.7219e-05	4.2425
				Deoxycytidine monophosphate	1.676	0.74506	0.000719	3.1433
				Cysteine-S-sulfate	1.5019	0.58676	0.02198	1.658
				Deoxyguanosine	1.3382	0.42027	0.027656	1.5582
				Orotic acid	1.3314	0.41295	0.036556	1.437
				Ornithine	1.319	0.39945	0.030884	1.5103
				S-Adenosylhomocysteine	1.308	0.38733	0.045418	1.3428
				L-Glutamine	1.2764	0.3521	3.6677e-16	15.436
				Pyruvic acid	1.219	0.28573	0.00013606	3.8663
				PS(18:0/20:4)	0.81785	-0.29009	0.048533	1.314
				Serotonin	0.8064	-0.31043	0.0046757	2.3301
				NAD	0.77753	-0.36302	0.00088456	3.0533
				PS(18:0/18:1)	0.77647	-0.36499	0.045418	1.3428
				2-Hydroxyglutarate	0.7741	-0.3694	1.1287e-07	6.9474
				PS(36:2)	0.77076	-0.37565	0.0035998	2.4437
				PS(32:0)	0.76635	-0.38393	0.039559	1.4028
				PS(36:0)	0.73468	-0.44481	0.0013756	2.8615
				PS(34:1)	0.72925	-0.45551	0.048533	1.314
				Malic acid	0.69619	-0.52244	7.6523e-07	6.1162
				Uridine diphosphate glucose	0.68827	-0.53895	1.8136e-05	4.7415
				Phosphorylcholine	0.68402	-0.54789	3.261e-08	7.4866
				Tetranor-PGEM	0.65021	-0.62103	0.0054288	2.2653
				L-Aspartic acid	0.60193	-0.73234	1.1151e-08	7.9527
				Glutathione	0.58182	-0.78135	0.00046097	3.3363
				Glycerol 3-phosphate	0.57504	-0.79827	5.1177e-08	7.2909
				Pyrophosphate	0.54938	-0.86412	2.2465e-05	4.6485
				NADP	0.54711	-0.8701	0.0002909	3.5363
				3-Phosphoglyceric acid	0.52042	-0.94224	8.4378e-07	6.0738
				6-Phosphogluconic acid	0.51436	-0.95915	5.2133e-05	4.2829
				Erythrose 4-phosphate	0.49029	-1.0283	0.0039468	2.4038
				Inosine diphosphate	0.46942	-1.091	1.023e-09	8.9901
				cis-aconitic acid	0.46672	-1.0994	1.7462e-07	6.7579
				Deoxyguanosine diphosphate	0.46366	-1.1089	1.2644e-10	9.8981
				N-Acetylglutamic acid	0.45673	-1.1306	9.6327e-05	4.0163
				N-Acetyl-glucosamine 1-phosphate	0.45433	-1.1382	8.2228e-14	13.085
				Adenosine diphosphate	0.44843	-1.1571	3.6318e-10	9.4399
				Dehydroascorbic acid	0.43861	-1.189	1.4507e-12	11.838
				Citric acid	0.43267	-1.2087	2.0982e-10	9.6782
				Sphingosine 1-phosphate	0.43223	-1.2101	1.4507e-12	11.838
				Oxidized glutathione	0.41386	-1.2728	1.4737e-13	12.832
				Phosphoenolpyruvic acid	0.40855	-1.2914	1.4507e-12	11.838
				Isocitric acid	0.39397	-1.3439	3.7678e-21	20.424
				Uridine diphosphate glucuronic acid	0.36376	-1.459	0.000719	3.1433
				LysoPC(22:0)	0.32232	-1.6334	0.0085923	2.0659
				Benzoic acid	0.25801	-1.9545	0.048533	1.314
				N-Acetyl-L-aspartic acid	0.20052	-2.3182	5.6274e-26	25.25
				Agmatine	0.017951	-5.7998	1.9355e-19	18.713
				Tetranor-PGFM	0.004728	-7.7245	2.9809e-22	21.526
					Fold change (FC)>1.2 and adjusted P value < 0.05

## Sheet: Table S6
		Table S6 The full list of differential metabolites between Li-heparin DBS and fingerstick DBS identified by volcano plot analysis
		Metabolites	Fold change (FC) ( Li-heparin DBS /fingerstick)	Log2(FC)	p.ajusted	-LOG10(p)
		Benzoic acid	0.11909	-3.0699	5.4029e-06	5.2674
		Pyroglutamic acid	0.28481	-1.8119	1.6177e-05	4.7911
		4-Hydroxybenzoic acid	0.061562	-4.0218	4.3319e-05	4.3633
		N-acetylserine	0.30779	-1.7	0.00062139	3.2066
		Deoxyguanosine	0.32702	-1.6125	0.0027746	2.5568
		L-Serine	0.40475	-1.3049	0.0027746	2.5568
		O-acetylserine	0.41349	-1.2741	0.017211	1.7642
		Imidazoleacetic acid	0.61121	-0.71026	0.019394	1.7123
		Isovalerylcarnitine	0.53847	-0.89306	0.032819	1.4839
		Hexose Disaccharide Pool	0.46498	-1.1048	0.045262	1.3443
			Fold change (FC) > 1.2 and FDR adjusted p < 0.05.

## Sheet: Table S7
					Table S7 List of stable metabolites on DBS in one year of storage at three different conditions
					RT + desiccant + O2 scavenger	-80 °C + desiccant + O2 scavenger	-80 °C + desiccant
					2-Ketobutyric acid	14,15-DHET	1,25-Dihydroxyvitamin D3
					3-Hydroxydodecanoylcarnitine	24,25-Dihydrolanosterol	11,12-Epoxyeicosatrienoic acid
					3-Phosphoglyceric acid	2-Hydroxy-3-methylbutyric acid	12-HETE
					Acetoacetic acid	2-Ketobutyric acid	14,15-Epoxy-5,8,11-eicosatrienoic acid
					Aminoadipic acid	3-Aminoisobutyric acid	15-HETE
					BMP(22:6/22:6)	3-Hydroxydodecanoylcarnitine	20-Hydroxyeicosatetraenoic acid
					Carnosine	4,5-Dihydroorotic acid	2-Hydroxy-3-methylbutyric acid
					Ceramide(d18:1/18:1 OH)	5-Methylthioadenosine	2-Ketobutyric acid
					Ceramide(d18:1/18:1)	9-Hexadecenoylcarnitine	2-Methylcitric acid
					Creatine	Acetoacetic acid	3-Aminoisobutyric acid
					Dopamine	Adenosine triphosphate	3-Hydroxy-cis-5-tetradecenoylcarnitine
					GC(18:1/20:0)	beta-Alanine	3-Hydroxydodecanoylcarnitine
					Hexose Diphosphate Pool	BMP(22:6/22:6)	3-Hydroxyhexadecanoylcarnitine
					Hydroxyproline	Carnosine	3-Hydroxyoleoylcarnitine
					Hypoxanthine	Creatine	4,5-Dihydroorotic acid
					L-Carnitine	Creatinine	4-Pyridoxic acid
					L-isoleucine	Cysteamine	5-HETE
					L-leucine	Cytidine	8,9-Epoxyeicosatrienoic acid
					L-Tyrosine	Dehydroepiandrosterone sulfate	8-HETE
					LysoPC(18:0)	D-Glyceraldehyde 3-phosphate	9-HETE
					LysoPC(24:1)	Docosahexaenoic acid	9-Hexadecenoylcarnitine
					Methylsuccinic Acid	Dopamine	Acetoacetic acid
					N-acetylserine	Eicosapentaenoic acid	Adenosine
					N-alpha-Acetylarginine	Gamma-Aminobutyric acid	Adenosine triphosphate
					O-acetylserine	GC(18:1/20:0)	Adipoylcarnitine
					PGF2alpha	Hexose Disaccharide Pool	Alanine
					p-Hydroxyphenylacetic acid	Hydroxyisocaproic acid	Aminoadipic acid
					Succinic acid	Hydroxyproline	Arachidonic Acid
					Uridine	Itaconic acid	Benzoic acid
						Linoleic acid	beta-Alanine
						L-isoleucine	Betaine
						L-Lactic acid	BMP(20:4/22:6)
						L-leucine	CDP-choline
						L-Proline	Ceramide(d18:1/26:0 OH)
						LysoPC(24:1)	Cortisone
						Niacinamide	Creatine
						O-acetylserine	Creatinine
						Oleic acid	Cysteamine
						Palmitoylethanolamide	Cytidine
						PC(36:0)	Dehydroepiandrosterone sulfate
						PC(38:5)	Dimethylglycine
						PC(40:6)	Dimethyl-L-arginine
						PGF2alpha	Docosahexaenoic acid
						p-Hydroxyphenylacetic acid	Estriol
						Pipecolic acid	Gamma-Aminobutyric acid
						Propionylcarnitine	Glycerol
						Pyroglutamic acid	Glycerophosphocholine
						Ribose 5-phosphate	Hexose Diphosphate Pool
						Tetranor-PGFM	Hippuric acid
						Urea	Histamine
							Hydroxyisocaproic acid
							Hydroxyproline
							Hypotaurine
							Hypoxanthine
							Imidazoleacetic acid
							Inosine_neg
							Isovalerylglycine
							L-Acetylcarnitine
							L-Carnitine
							L-isoleucine
							L-Lactic acid
							L-leucine
							L-Methionine
							L-Phenylalanine
							L-Proline
							L-Tyrosine
							L-Valine
							LysoPC(24:1)
							Methionine sulfoxide
							Methylcysteine
							Methylguanidine
							N-acetylserine
							Niacinamide
							N-oleoylethanolamine
							O-acetylserine
							Palmitoylethanolamide
							PC(16:0/22:6)
							PC(18:0/18:2)
							PC(36:0)
							PC(38:5)
							PC(40:6)
							p-Hydroxyphenylacetic acid
							Pimelylcarnitine
							Pipecolic acid
							Propionylcarnitine
							Purine
							Pyroglutamic acid
							Ribose 5-phosphate
							Sarcosine
							Suberylcarnitine
							Taurine
							Tetranor-PGFM
							Urea
							Ureidopropionic acid
							Uridine

## Sheet: Table S8
	Table S8 List of metabolites with decreased AUCs after one-year of storage
	RT + desiccant + O2 scavenger		-80 °C + desiccant + O2 scavenger		-80 °C + desiccant
	Metabolites	One year/baseline	Metabolites	One year/baseline	Metabolites	One year/baseline
	Trimethylamine-N-oxide	0.00757291	Ceramide(d18:1/24:1)	0.0721936	Ceramide(d18:1/24:1)	0.0797722
	PG(16:0/16:0)	0.00910366	Ceramide(d18:1/18:0)	0.0834838	Ceramide(d18:1/18:0)	0.0819881
	1-Methyladenosine	0.0326005	Ceramide(d18:1/22:0)	0.101288	Ceramide(d18:1/24:2)	0.110145
	Glutathione	0.0714238	Ceramide(d18:1/24:0 OH)	0.10628	Ceramide(d18:1/24:0 OH)	0.124268
	PG(36:2)	0.0864442	Ceramide(d18:1/24:2)	0.121894	Ceramide(d18:1/22:0)	0.142436
	BMP(18:1/20:4)	0.0895403	Ceramide(d18:1/26:2)	0.12417	Ceramide(d18:1/22:2)	0.143284
	PG(36:3)	0.103886	Ceramide(d18:1/24:0)	0.124602	Ceramide(d18:1/24:0)	0.144707
	PS(36:0)	0.110912	Ceramide(d18:1/20:0)	0.133733	Ceramide(d18:1/16:0)	0.146251
	Spermidine	0.111629	PG(16:0/16:0)	0.139034	Ceramide(d18:1/22:1)	0.147838
	BMP(18:1/22:6)	0.118668	Ceramide(d18:1/22:1)	0.141099	Ceramide(d18:1/20:0)	0.159912
	Ceramide(d18:1/24:1)	0.119101	Ceramide(d18:1/25:0)	0.151179	Ceramide(d18:1/25:0)	0.166174
	PS(18:0/18:1)	0.119469	Ceramide(d18:1/16:0)	0.152861	Ceramide(d18:1/26:2)	0.166796
	Ceramide(d18:1/18:0)	0.124323	Ceramide(d18:1/22:2)	0.160723	PG(16:0/16:0)	0.168141
	L-Acetylcarnitine	0.125438	Ceramide(d18:1/22:0 OH)	0.1708	DHC(18:1/16:0)	0.171099
	Malonylcarnitine	0.126896	DHC(18:1/16:0)	0.174463	Ceramide(d18:1/22:0 OH)	0.181088
	PS(18:0/20:4)	0.128115	PG(36:3)	0.175417	THC 18:1/16:0	0.182073
	BMP(18:1/22:5)	0.132396	PI(16:0/16:0)	0.177801	Ceramide(d18:1/23:0) or Ceramide(d18:1/22:1 OH)	0.194829
	PS(34:2)	0.136752	Ceramide(d18:1/23:0) or Ceramide(d18:1/22:1 OH)	0.183188	GC(18:1/16:0)	0.201906
	PS(36:2)	0.146431	THC 18:1/24:1	0.193264	THC 18:1/24:1	0.205057
	Ceramide(d18:1/24:2)	0.149724	PG(36:2)	0.201295	Ceramide(d18:1/16:1 OH)	0.206417
	PS(34:1)	0.149801	THC 18:1/16:0	0.2025	DHC(18:1/24:1)	0.214825
	PI(16:0/16:0)	0.151581	Ceramide(d18:1/16:1 OH)	0.202562	PG(36:3)	0.215276
	Ceramide(d18:1/24:0)	0.152167	DHC(18:1/24:1)	0.217413	PI(16:0/16:0)	0.218932
	Ceramide(d18:1/26:2)	0.154755	Ceramide(d18:1/24:2 OH)	0.243536	PG(36:1)	0.219545
	Ceramide(d18:1/20:0)	0.155279	PG(36:1)	0.244776	PG(36:2)	0.220614
	PS(32:0)	0.155999	GC(18:1/16:0)	0.245251	Ceramide(d18:1/22:2 OH)	0.235381
	PG(36:1)	0.159042	PA(16:0/16:0)	0.248353	Ceramide(d18:1/24:2 OH)	0.237631
	Ceramide(d18:1/22:0)	0.161468	THC 18:1/24:0	0.248744	PA(16:0/16:0)	0.279081
	Oxidized glutathione	0.168706	Ceramide(d18:1/22:2 OH)	0.258644	Ceramide(d18:1/20:1)	0.285475
	Propionylcarnitine	0.168715	PI(36:0)	0.262368	Uric acid	0.286222
	Ceramide(d18:1/16:0)	0.182816	DHC(18:1/24:0)	0.266334	Ceramide(d18:1/12:0)	0.295178
	BMP(18:1/16:1)	0.185911	PS(18:0/18:1)	0.269651	Ceramide(d18:1/18:1)	0.297699
	Ceramide(d18:1/22:2)	0.186477	Ceramide(d18:1/18:1)	0.275167	Glutathione	0.310141
	Ceramide(d18:1/22:1)	0.187439	Uric acid	0.277399	PS(36:0)	0.32196
	Ceramide(d18:1/24:0 OH)	0.188105	PS(36:0)	0.279846	PS(18:0/18:1)	0.324768
	Ceramide(d18:1/23:0) or Ceramide(d18:1/22:1 OH)	0.189077	Ceramide(d18:1/20:1)	0.291758	SM(d18:1/16:1 OH)	0.326022
	BMP(18:1/18:0)	0.189614	PI(36:1)	0.298174	PI(36:1)	0.341781
	Adenosine triphosphate	0.189879	PS(18:0/20:4)	0.298358	PI(36:0)	0.345341
	Ceramide(d18:1/26:1)	0.202952	PI(34:0)	0.298824	SM(d18:1/24:2 OH)	0.347265
	Ceramide(d18:1/25:0)	0.205352	SM(d18:1/24:1)	0.302022	PI(34:0)	0.348145
	BMP(18:1/16:0)	0.206912	PE (18:0/18:0)	0.303306	THC 18:1/24:0	0.350069
	DHC(18:1/16:0)	0.208456	SM(d18:1/18:2 OH)	0.304026	SM(d18:1/24:0)	0.35678
	BMP(18:1/18:2)	0.212329	SM(d18:1/25:0) or SM(d18:1/24:1 OH)	0.304949	DHC(18:1/24:0)	0.35781
	PI(36:0)	0.219523	PS(36:2)	0.310593	SM(d18:1/18:2 OH)	0.357963
	PE(30:1)	0.229198	SM(d18:1/24:2 OH)	0.314403	DHC(18:1/22:0)	0.359328
	THC 18:1/16:0	0.230285	PE(34:1)	0.316053	Ceramide(d18:1/18:0 OH)	0.362715
	Uric acid	0.232761	PS(32:0)	0.316124	cis-aconitic acid	0.365507
	PE(20:4/18:1)	0.2342	Plasmalogen(p18:0/22:6)	0.320959	PS(32:0)	0.366542
	PE(36:4)	0.235709	SM(d18:1/16:1 OH)	0.331591	PI(34:1)	0.371744
	PI(36:1)	0.236803	PI(34:1)	0.335742	SM(d18:1/24:1)	0.374685
	Ceramide(d18:1/24:2 OH)	0.236884	Ceramide(d18:1/12:0)	0.336036	SM(d18:1/16:0)	0.376729
	PI(38:4)	0.240385	Glutathione	0.338558	SM(d18:1/18:0)	0.381903
	BMP(16:0/16:0)	0.240586	PS(34:1)	0.340165	Glycerol 3-phosphate	0.38654
	Sphingosine 1-phosphate	0.241344	cis-aconitic acid	0.340353	7-Dehydrocholesterol	0.386984
	4-Hydroxyphenylpyruvic acid	0.242673	Plasmalogen(22:6/p16:0)	0.352783	Ceramide(d18:1/20:2)	0.389209
	PI(34:1)	0.244728	PI(36:2)	0.359002	Ceramide(d18:1/20:0 OH)	0.389569
	Ceramide(d18:1/20:1)	0.247297	PE(36:4)	0.362745	PS(36:2)	0.395215
	Ceramide(d18:1/22:0 OH)	0.248933	BMP(18:1/16:0)	0.364058	Ceramide(d18:1/20:1 OH)	0.39591
	Hexose Pool	0.250309	SM (d18:1/24:2)	0.364476	Ceramide(d18:1/18:1 OH)	0.398
	PI(38:3)	0.250879	PI(34:2)	0.364575	PE(34:1)	0.401162
	Plasmalogen(p16:0/20:4)	0.252112	SM(d18:1/23:0) or SM(d18:1/22:1 OH)	0.364822	PS(34:1)	0.411882
	Plasmalogen(22:6/p16:0)	0.253487	SM(d18:1/20:2 OH)	0.368266	SM(d18:1/20:2 OH)	0.412851
	SM(d18:1/24:1)	0.253576	Ceramide(d18:1/18:2)	0.368637	PE(36:1)	0.414226
	PE(34:1)	0.255119	Ceramide(d18:1/20:1 OH)	0.36887	SM(d18:1/16:1)	0.414495
	PI(34:0)	0.255479	PS(34:2)	0.369569	PS(18:0/20:4)	0.418656
	PI(36:4)	0.255495	PI(38:3)	0.373079	SM (d18:1/24:2)	0.42025
	Ceramide(d18:1/26:0 OH)	0.260626	SM(d18:1/20:0)	0.374077	SM(d18:1/22:2)	0.420433
	Plasmalogen(p18:0/22:6)	0.26474	Plasmalogen(20:4/p18:0)	0.377705	Malic acid	0.422401
	SM(d18:1/16:0 OH)	0.266824	PI(36:4)	0.377813	Serotonin	0.422555
	THC 18:1/24:1	0.267599	Ceramide(d18:1/18:0 OH)	0.378038	PI(38:3)	0.424767
	PE(34:2)	0.268049	SM(d18:1/20:2)	0.380465	Spermidine	0.43401
	PI(38:5)	0.270231	PI(40:5)	0.382212	PG(34:1)	0.435542
	Ceramide(d18:1/16:0 OH)	0.271154	PE(20:4/18:1)	0.382285	PI(38:4)	0.440501
	PE (18:0/18:0)	0.271371	Glycerol 3-phosphate	0.382976	S-Adenosylhomocysteine	0.44162
	SM (d18:1/24:2)	0.273302	SM(d18:1/16:1)	0.383377	Hexose Monophosphate Pool	0.443961
	SM(d18:1/16:1 OH)	0.274208	Ceramide(d18:1/20:0 OH)	0.383704	PI(40:5)	0.444502
	Ornithine	0.274316	SM(d18:1/20:1)	0.385119	PI(34:2)	0.447896
	PA(16:0/16:0)	0.275536	PI(38:4)	0.385456	PI(36:2)	0.4543
	Ceramide(d18:1/22:2 OH)	0.27617	Malic acid	0.388261	Ceramide(d18:1/16:1)	0.455022
	SM(d18:1/23:0) or SM(d18:1/22:1 OH)	0.277094	Ceramide(d18:1/26:1)	0.390936	Sphingosine 1-phosphate	0.459454
	THC 18:1/24:0	0.279936	BMP(18:1/18:2)	0.392783	PG(32:2)	0.459853
	SM(d18:1/20:2 OH)	0.281753	Plasmalogen(p16:0/20:4)	0.393364	PI(36:4)	0.463191
	Dodecenoylcarnitine	0.282343	DHC(18:1/22:0)	0.394951	SM(d18:1/18:1 OH)	0.463707
	SM(d18:1/22:0 OH)	0.283137	Ceramide(d18:1/20:2)	0.397509	SM(d18:1/22:1)	0.46723
	PI(40:5)	0.283653	PE(36:2)	0.399012	Adenosine monophosphate	0.467811
	Plasmalogen(20:4/p18:0)	0.285406	PA(18:0/18:1)	0.39925	Deoxyadenosine monophosphate	0.467847
	PE(36:3)	0.286586	SM(d18:1/24:0)	0.399949	Ceramide(d18:1/26:0)	0.469582
	SM(d18:1/24:2 OH)	0.291855	SM(d18:1/22:2)	0.401744	L-Aspartic acid	0.469744
	SM(d18:1/20:2)	0.296026	CL(18:2/18:2/18:2/16:1)	0.403807	PC(16:0/16:0)	0.470686
	GC(18:1/16:0)	0.29622	Adenosine monophosphate	0.404809	SM(d18:1/23:0) or SM(d18:1/22:1 OH)	0.472652
	SM(d18:1/24:0)	0.299132	BMP(16:0/16:0)	0.405105	Phosphoenolpyruvic acid	0.473348
	Cholesterol	0.301404	S-Adenosylhomocysteine	0.406386	PA(18:0/18:1)	0.47736
	SM(d18:1/16:0)	0.302455	PE(36:3)	0.406451	SM(d18:1/26:1)	0.48172
	PI(34:2)	0.306794	Cholesterol	0.408366	SM(d18:1/25:0) or SM(d18:1/24:1 OH)	0.482931
	PG(34:1)	0.307515	Ceramide(d18:1/18:1 OH)	0.408368	Guanosine monophosphate	0.484842
	PI(36:2)	0.308348	SM(d18:1/18:1 OH)	0.408947	PS(34:2)	0.489287
	SM(d18:1/20:1)	0.313807	PE(34:2)	0.412925	SM(d18:1/20:0)	0.49082
	SM(d18:1/22:2)	0.315709	PE(36:1)	0.413762	SM(d18:1/22:2 OH)	0.491262
	PC(24:0/P-18:0)	0.320986	Cholesteryl sulfate	0.41477	Ceramide(d18:1/18:2)	0.492007
	SM(d18:1/18:1 OH)	0.321835	Deoxyadenosine monophosphate	0.41659	CL(18:2/18:2/18:2/20:4)	0.495002
	Gluconolactone	0.321904	CL(18:2/18:2/18:2/22:6)	0.423441	Plasmalogen(20:4/p18:0)	0.49602
	PE(36:2)	0.322514	SM(d18:1/16:2)	0.42406	GC(18:2/16:0)	0.498192
	Ceramide(d18:1/16:1 OH)	0.323809	SM(d18:1/26:2)	0.425111	CL(18:2/18:2/18:2/22:6)	0.499487
	SM(d18:1/24:0 OH)	0.324255	PG(34:1)	0.425631	SM(d18:1/26:2)	0.500336
	BMP(18:1/18:1)	0.328769	SM(d18:1/24:0 OH)	0.427531	SM(d18:1/22:0)	0.503961
	Ceramide(d18:1/26:0)	0.329721	Hexose Monophosphate Pool	0.428513	SM(d18:1/18:2)	0.504866
	SM(d18:1/25:0) or SM(d18:1/24:1 OH)	0.343311	Sphingosine 1-phosphate	0.430142	Uridine 5-monophosphate	0.506528
	CL(18:2/18:2/18:2/22:6)	0.343497	PE(32:1)	0.433087	CL(18:2/18:2/18:2/16:1)	0.50667
	SM(d18:1/18:0 OH)	0.346815	LysoPC(16:0)	0.435325	SM(d18:1/18:1)	0.508233
	SM(d18:1/18:2 OH)	0.348811	SM(d18:1/16:0)	0.435386	Cholesteryl sulfate	0.509253
	SM(d18:1/22:0)	0.349024	Ceramide(d18:1/16:1)	0.438165	Aspartylglycosamine	0.510156
	PE(32:1)	0.350927	LysoPC(18:0)	0.439494	Ceramide(d18:1/26:1)	0.513167
	Pimelylcarnitine	0.352138	SM(d18:1/16:0 OH)	0.445751	SM(d18:1/20:0 OH)	0.516907
	9-Decenoylcarnitine	0.356028	PI(38:5)	0.446206	Adenine	0.518557
	L-Kynurenine	0.357145	PC(16:0/16:0)	0.450201	PE(34:2)	0.519006
	7-Dehydrocholesterol	0.358395	SM(d18:1/18:0)	0.451366	Inosine monophosphate	0.520041
	Butyrylcarnitine	0.364955	PG(32:2)	0.452189	PE (18:0/18:0)	0.521773
	2-Octenoylcarnitine	0.365754	SM(d18:1/18:1)	0.459852	Plasmalogen(p18:0/22:6)	0.521837
	SM(d18:1/22:2 OH)	0.366254	CL(18:2/18:2/18:2/18:2)	0.460316	PI(38:5)	0.52325
	Ceramide(d18:1/20:0 OH)	0.372203	SM(d18:1/26:1)	0.460721	BMP(18:1/18:2)	0.526589
	SM(d18:1/16:1)	0.373855	SM(d18:1/22:1)	0.460822	Gluconic acid	0.530571
	Tiglylcarnitine	0.375515	PE(32:2)	0.464762	CL(18:2/18:2/18:2/18:2)	0.535581
	SM(d18:1/18:2)	0.380077	7-Dehydrocholesterol	0.469218	SM(d18:1/24:0 OH)	0.536333
	SM(d18:1/26:1)	0.380095	BMP(18:1/18:1)	0.469468	SM(d18:1/22:0 OH)	0.540692
	SM(d18:1/20:0)	0.381093	SM(d18:1/22:2 OH)	0.471893	Cholesterol	0.541133
	PA(18:0/18:1)	0.386516	PA(18:1/18:1)	0.472518	Xanthine	0.543882
	Cholesteryl sulfate	0.388488	L-Aspartic acid	0.47565	SM(d18:1/20:1 OH)	0.545798
	SM(d18:1/26:2 OH)	0.396496	Guanosine monophosphate	0.482327	Spermine	0.548446
	SM(d18:1/20:0 OH)	0.400378	SM(d18:1/18:0 OH)	0.482952	Cytidine diphosphate	0.55173
	Arginine	0.401307	SM(d18:1/18:2)	0.485522	Dehydroascorbic acid	0.553215
	SM(d18:1/22:1)	0.401803	Inosine monophosphate	0.490719	PE(36:4)	0.554772
	SM(d18:1/18:0)	0.404289	BMP(18:1/18:0)	0.490781	GC(18:1/24:0)	0.555523
	SM(d18:1/26:0 OH)	0.405531	Spermidine	0.492616	PE(36:2)	0.556141
	cis-aconitic acid	0.407687	Ceramide(d18:1/26:0)	0.495256	Oleoylcarnitine	0.558913
	SM(d18:1/26:0)	0.408195	CL(18:2/18:2/18:1/18:1)	0.496937	Plasmalogen(p16:0/20:4)	0.562654
	SM(d18:1/26:2)	0.408213	DHC(18:1/20:0)	0.497168	SM(d18:1/16:0 OH)	0.566019
	SM(d18:1/18:1)	0.423702	Gluconic acid	0.500452	Oxidized glutathione	0.566776
	Ethanolamine	0.423992	Phosphoenolpyruvic acid	0.501719	PE(32:1)	0.56787
	L-Histidine	0.424175	N-Acetyl-L-aspartic acid	0.501791	Plasmalogen(22:6/p16:0)	0.568863
	SM(d18:1/16:2)	0.425556	BMP(18:1/22:6)	0.503584	SM(d18:1/20:2)	0.570811
	Malic acid	0.427613	SM(d18:1/22:0 OH)	0.504201	SM(d18:1/20:1)	0.571065
	SM(d18:1/26:1 OH)	0.430007	SM(d18:1/26:0)	0.507169	PE(36:3)	0.577408
	3-Hydroxyhexadecenoylcarnitine	0.433803	PE(30:1)	0.50997	PE(20:4/18:1)	0.579436
	Histamine	0.436775	PG(38:4)	0.51361	Guanosine	0.583573
	PE(36:1)	0.438559	CL(18:2/18:2/16:1/16:1)	0.517551	PA(16:1/18:1)	0.583968
	3-Hydroxyisovaleryl Carnitine	0.445822	Trimethylamine-N-oxide	0.518116	L-Glutamic acid	0.584953
	Dodecanoylcarnitine	0.450582	SM(d18:1/20:0 OH)	0.519415	PG(32:1)	0.593326
	CL(18:2/18:2/16:1/16:1)	0.452288	SM(d18:1/26:2 OH)	0.520181	DHC(18:1/20:0)	0.594581
	Isocitric acid	0.456941	PG(32:1)	0.52273	Uridine 5-diphosphate	0.594988
	Hexanoylcarnitine	0.458059	Benzoic acid	0.523178	N-Acetyl-L-aspartic acid	0.597502
	CL(18:2/18:2/18:2/20:4)	0.45954	SM(d18:1/22:0)	0.525503	2-Hydroxyglutarate	0.598406
	SM(d18:1/20:1 OH)	0.462058	Aspartylglycosamine	0.527842	LysoPC(16:0)	0.601543
	PC(16:0/16:0)	0.465799	SM(d18:1/20:1 OH)	0.528108	BMP(18:1/16:0)	0.601594
	PA(16:1/18:1)	0.468532	PA(16:1/18:1)	0.532878	PA(18:1/18:1)	0.6031
	CL(18:2/18:2/18:2/18:2)	0.470322	SM(d18:1/16:2 OH)	0.533659	5,6-DHET	0.606067
	PG(32:1)	0.470743	3-Hydroxyhexadecenoylcarnitine	0.538808	SM(d18:1/16:2)	0.608875
	Hexose Monophosphate Pool	0.471906	SM(d18:1/26:1 OH)	0.538825	PC(30:0)	0.612137
	Xanthine	0.472583	GC(18:1/24:1)	0.539071	SM(d18:1/16:2 OH)	0.613043
	Dehydroascorbic acid	0.47283	Guanosine	0.542002	BMP(18:1/18:1)	0.615983
	S-Adenosylhomocysteine	0.473351	CL(18:2/18:1/18:1/20:4)	0.547152	BMP(16:0/16:0)	0.616105
	Glycocholic acid	0.47476	Oleoylcarnitine	0.548735	CL(18:2/18:2/16:1/16:1)	0.627293
	PC(36:0)	0.475075	Taurodeoxycholic acid Pool	0.549444	PA(16:0/16:1)	0.631739
	Arachidonyl carnitine	0.475752	Cinnamoylglycine	0.549948	BMP(18:1/18:0)	0.632201
	SM(d18:1/16:2 OH)	0.478052	GC(18:1/24:0)	0.555262	Cinnamoylglycine	0.633894
	Myristoylcarnitine	0.478457	2-Hydroxyglutarate	0.557571	Phosphorylcholine	0.634821
	Citric acid	0.478862	CL(18:2/18:2/18:2/18:1)	0.558347	CL(18:2/18:2/18:1/18:1)	0.635698
	Decanoylcarnitine	0.481247	BMP(18:1/22:5)	0.564293	3-Hydroxyhexadecenoylcarnitine	0.638926
	Chenodeoxyglycocholic acid	0.481551	PA(16:0/16:1)	0.564781	Indoxyl sulfate	0.642441
	PA(18:1/18:1)	0.48233	Cytidine diphosphate	0.566611	SM(d18:1/18:0 OH)	0.642962
	PC(16:0/22:6)	0.484061	Xanthine	0.568359	PE(30:1)	0.643152
	CL(18:2/18:1/18:1/20:4)	0.484365	Chenodeoxyglycocholic acid	0.569924	3-Phosphoglyceric acid	0.647826
	Ceramide(d18:1/16:1)	0.487357	SM(d18:1/26:0 OH)	0.570144	CL(18:2/18:2/18:2/18:1)	0.648595
	Homoarginine	0.48761	L-Glutamic acid	0.570666	FAD	0.651113
	L-Aspartic acid	0.488218	FAD	0.573756	LysoPC(18:0)	0.653331
	PG(38:4)	0.495204	Isocitric acid	0.576763	Arginine	0.654428
	Deoxycholic acid	0.50005	Oxidized glutathione	0.57698	Gluconolactone	0.662449
	CL(18:2/18:2/18:1/18:1)	0.500427	Citric acid	0.577711	Deoxyguanosine diphosphate	0.663518
	PC(16:0/20:4)	0.501568	Glycocholic acid	0.5779	Corticosterone	0.665717
	FAD	0.504434	CL(18:2/18:2/18:2/20:4)	0.579754	Cytosine	0.671309
	Retinol	0.504819	Dehydroascorbic acid	0.58189	Azelaic acid	0.671845
	Phosphoenolpyruvic acid	0.505163	Ornithine	0.58829	SM(d18:1/26:1 OH)	0.672037
	N-Acetyl-L-aspartic acid	0.50637	Uridine 5-diphosphate	0.589191	PC(20:5/P-16:0)	0.674431
	Acetylcholine	0.509181	BMP(18:1/16:1)	0.5894	CL(18:2/18:1/18:1/20:4)	0.674889
	Chenodeoxycholic acid	0.511635	Arachidonyl carnitine	0.599102	L-Asparagine	0.682143
	DHC(18:1/24:1)	0.51228	Chenodeoxycholic acid	0.599149	LysoPC(22:0)	0.682713
	Glucosamine	0.513381	Taurocholic acid	0.602924	Isocitric acid	0.685249
	Cinnamoylglycine	0.515004	Retinol	0.606474	Retinol	0.685886
	Octanoylcarnitine	0.516629	GC(18:1/22:0)	0.608246	7-ketocholesterol	0.686208
	L-Asparagine	0.52006	Myristoylcarnitine	0.611093	Acetylcholine	0.686473
	BMP(20:4/22:6)	0.526414	Corticosterone	0.612744	GC(18:1/24:1)	0.687541
	L-Lysine	0.526619	1-Methyladenosine	0.616533	Pyruvic acid	0.690488
	CL(18:2/18:2/18:2/16:1)	0.526883	BMP(18:1/20:4)	0.617883	Adenosine diphosphate	0.691714
	Ceramide(d18:1/20:1 OH)	0.526885	Alpha-Tocopherol	0.621234	PA(18:0/16:1)	0.691997
	Cytosine	0.527626	PC(30:0)	0.626142	Inosine diphosphate	0.693245
	Taurocholic acid	0.527744	Dodecanoylcarnitine	0.627626	BMP(18:1/20:4)	0.693903
	Oleoylcarnitine	0.529532	Adenine	0.629106	Arachidonyl carnitine	0.69472
	Spermine	0.531215	PG(34:2)	0.634317	Kynurenic acid	0.695638
	Taurodeoxycholic acid Pool	0.53211	Dodecenoylcarnitine	0.635408	SM(d18:1/26:0 OH)	0.696004
	PA(16:0/16:1)	0.534839	Spermine	0.637869	BMP(18:1/16:1)	0.69643
	PC(40:6)	0.538721	PC(20:5/P-16:0)	0.638186	GC(18:1/22:0)	0.696431
	Adipoylcarnitine	0.542174	Homoarginine	0.639633	Cyclic adenosine monophosphate	0.698026
	PC(16:0/18:2)	0.543189	Malonylcarnitine	0.640537	Malonic acid	0.699344
	L-Tryptophan	0.54346	Gluconolactone	0.640701	Chenodeoxyglycocholic acid	0.699572
	PE(32:2)	0.547751	L-Tryptophan	0.641153	Chenodeoxycholic acid	0.701048
	Pseudouridine	0.551678	Deoxycholic acid	0.641643	Quinolinic Acid	0.702145
	Ceramide(d18:1/20:2)	0.559559	Phosphorylcholine	0.644223	Taurocholic acid	0.702618
	CL(18:2/18:2/18:2/18:1)	0.560804	Ethanolamine	0.644483	Ornithine	0.704161
	Dimethyl-L-arginine	0.560995	3-Phosphoglyceric acid	0.65078	Citric acid	0.706009
	7-methylguanine	0.565997	PA(18:0/16:1)	0.652758	Zymosterol	0.706176
	PC(30:0)	0.568332	2-Methylcitric acid	0.653973	Glycocholic acid	0.712668
	Aspartylglycosamine	0.576005	GC(18:2/16:0)	0.654905	Citrulline	0.714212
	PC(20:4/P-16:0)	0.579494	Arginine	0.660814	Hexose Disaccharide Pool	0.717867
	Gluconic acid	0.580151	Citramalic acid	0.661043	L-Tryptophan	0.718338
	L-Threonine	0.58324	PC(16:0/18:2)	0.665251	Citramalic acid	0.718558
	DHC(18:1/22:0)	0.583622	Linoleylcarnitine	0.665642	PC(32:1)	0.725545
	Octadecanoylcarnitine	0.584502	PC(20:4/P-16:0)	0.667022	Taurodeoxycholic acid Pool	0.726023
	PC(22:6/P-18:0)	0.586241	Ceramide(d18:1/16:0 OH)	0.668351	Vitamin D3	0.726989
	PG(32:2)	0.587114	Adenosine	0.670687	PG(38:4)	0.72729
	CDP-choline	0.58852	3-Hydroxyisovaleryl Carnitine	0.673637	SM(d18:1/26:0)	0.728824
	Isovalerylcarnitine	0.588871	9-Decenoylcarnitine	0.676864	SM(d18:1/26:2 OH)	0.730228
	Hexose Disaccharide Pool	0.590666	Serotonin	0.681025	5,6-trans-25-Hydroxyvitamin D3	0.732073
	GC(18:1/24:0)	0.598792	PC(16:0/20:4)	0.682008	Myoinositol	0.737761
	2-Methylcitric acid	0.607496	Octanoylcarnitine	0.683505	Deoxycholic acid	0.742423
	L-Glutarylcarnitine	0.607662	7-ketocholesterol	0.684752	Linoleylcarnitine	0.746397
	Phenylacetylglutamine	0.611946	Cytosine	0.685458	Myristoylcarnitine	0.750068
	Citrulline	0.613212	Decanoylcarnitine	0.685515	PGF2alpha	0.750295
	L-Methionine	0.613672	Uridine 5-monophosphate	0.687145	PC(36:1)	0.750541
	LysoPC(22:0)	0.614851	Phenylacetylglutamine	0.687196	BMP(18:1/22:6)	0.75243
	PC(38:5)	0.61633	Octadecanoylcarnitine	0.689298	3-Hydroxyisovaleryl Carnitine	0.752548
	Hypotaurine	0.619407	2-Octenoylcarnitine	0.690007	PC(16:0/18:2)	0.756119
	PA(18:0/16:1)	0.625108	Citrulline	0.691884	5-Methylthioadenosine	0.758118
	GC(18:1/22:0)	0.629328	Cortisone	0.695156	13S-hydroxyoctadecadienoic acid	0.760222
	DHC(18:1/20:0)	0.629506	Quinolinic Acid	0.696768	Choline	0.761541
	PA(16:1/16:1)	0.633343	Malonic acid	0.697075	1-Methyladenosine	0.76342
	GC(18:1/24:1)	0.637572	LysoPC(22:0)	0.698175	Cholestenone	0.768085
	Shikimic acid	0.639903	7-methylguanine	0.698296	Octadecanoylcarnitine	0.771987
	5,6-trans-25-Hydroxyvitamin D3	0.642007	CDP-choline	0.698413	Desmosterol	0.772382
	Pantothenic acid	0.64562	Choline	0.70134	Alpha-Tocopherol	0.774748
	7-ketocholesterol	0.646969	Pantothenic acid	0.702939	L-Serine	0.776387
	PC(20:5/P-16:0)	0.647389	Androsterone sulfate	0.708028	BMP(18:1/22:5)	0.779497
	Methylcysteine	0.648661	L-Asparagine	0.709743	Tiglylcarnitine	0.782073
	Alpha-Tocopherol	0.651975	Tiglylcarnitine	0.710451	Malonylcarnitine	0.786928
	Purine	0.659217	1-Methylhistidine	0.713092	Phenyllactic acid	0.7878
	PC(36:1)	0.6616	Butyrylcarnitine	0.713729	Carnosine	0.789373
	L-Palmitoylcarnitine	0.664051	Glucosamine	0.715068	Octanoylcarnitine	0.792022
	Hippuric acid	0.664112	Ceramide(d18:1/26:0 OH)	0.71583	Pantothenic acid	0.794617
	Linoleylcarnitine	0.668151	L-Threonine	0.716216	L-Glutarylcarnitine	0.795013
	Androsterone sulfate	0.671506	Myoinositol	0.718462	Homoarginine	0.797071
	Ureidopropionic acid	0.672256	L-Kynurenine	0.719027	PC(32:2)	0.797395
	Ceramide(d18:1/12:0)	0.674743	Hexanoylcarnitine	0.720552	L-Histidine	0.800046
	1,25-Dihydroxyvitamin D3	0.68059	5,6-DHET	0.720659	Dodecanoylcarnitine	0.802777
	Corticosterone	0.682078	Phenyllactic acid	0.721299	Phenylacetylglutamine	0.803508
	L-Serine	0.682863	5,6-trans-25-Hydroxyvitamin D3	0.726906	B-Carotene	0.806039
	1-Methylhistidine	0.682903	Pseudouridine	0.727652	Glycine	0.806673
	24,25-Dihydrolanosterol	0.684042	PC(32:1)	0.729124	PC(20:4/P-16:0)	0.809444
	L-Glutamine	0.687379	Uridine	0.732888	7-methylguanine	0.810015
	Estriol	0.6899	L-Palmitoylcarnitine	0.736201	Pseudouridine	0.810445
	L-Phenylalanine	0.690895	PC(36:1)	0.738928	L-Palmitoylcarnitine	0.8113
	PC(32:1)	0.690986	L-Methionine	0.741433	Adipic acid	0.811362
	PG(34:2)	0.695438	PA(16:1/16:1)	0.741733	D-Glyceraldehyde 3-phosphate	0.812625
	3-Hydroxyhexadecanoylcarnitine	0.696207	4-Pyridoxic acid	0.743069	PC(16:0/20:4)	0.813179
	Glycerol 3-phosphate	0.697404	Hippuric acid	0.744036	Ethanolamine	0.814247
	2-Hydroxyglutarate	0.697448	Dimethyl-L-arginine	0.746214	Methylsuccinic Acid	0.814736
	Suberylcarnitine	0.69798	Hexose Pool	0.746466	4-Hydroxyphenyllactic acid	0.818147
	Alanine	0.705891	Deoxyguanosine diphosphate	0.748564	PC(16:0/18:1)	0.818745
	GC(18:2/16:0)	0.716679	N-oleoylethanolamine	0.751868	PA(16:1/16:1)	0.818989
	B-Carotene	0.71688	PC(16:0/18:1)	0.754792	Succinic acid	0.819197
	Cortisone	0.716972	Isovalerylcarnitine	0.75529	PG(34:2)	0.819535
	Urea	0.718944	PC(32:2)	0.755514	PE(32:2)	0.821542
	Taurine	0.720896	3-Hydroxyhexadecanoylcarnitine	0.756232	L-Kynurenine	0.821921
	Isovalerylglycine	0.723138	L-Histidine	0.75707	Mevalonic acid	0.822801
	DHC(18:1/24:0)	0.72481	Inosine diphosphate	0.757692	L-Glutamine	0.823895
	3-Hydroxyoleoylcarnitine	0.728739	Azelaic acid	0.75879	Ceramide(d18:1/16:0 OH)	0.825097
	3-Hydroxy-cis-5-tetradecenoylcarnitine	0.731356	Betaine	0.759805	Glycylproline	0.825525
	Zymosterol	0.736211	Methylcysteine	0.761059	GC(18:1/20:0)	0.827175
	Sarcosine	0.737787	Taurine	0.763589	L-Threonine	0.828197
	L-Valine	0.738955	Shikimic acid	0.765772	Glyceric acid	0.828636
	PC(18:0/18:2)	0.74188	Hypotaurine	0.768219	Dodecenoylcarnitine	0.828833
	Quinolinic Acid	0.742412	PC(16:0/22:6)	0.768676	L-Lysine	0.829855
	4-Pyridoxic acid	0.746202	L-Serine	0.777232	Androsterone sulfate	0.830199
	PC(16:0/18:1)	0.74858	PC(18:0/18:2)	0.781716	9-Decenoylcarnitine	0.831198
	Glycylproline	0.751165	4-Hydroxyphenylpyruvic acid	0.781777	Linoleic acid	0.831809
	Betaine	0.75306	Cyclic adenosine monophosphate	0.781867	Guanidinoacetic acid	0.831886
	Pipecolic acid	0.756731	L-Glutarylcarnitine	0.785659	Decanoylcarnitine	0.832253
	Citramalic acid	0.757785	Purine	0.786939	Eicosapentaenoic acid	0.833268
	PC(32:2)	0.760351	Vitamin K2	0.789533	11-HETE	0.835509
	Glycine	0.763595	Isovalerylglycine	0.791111	1-Methylhistidine	0.835624
	D-Glyceraldehyde 3-phosphate	0.76378	Succinic acid	0.793302	N-alpha-Acetylarginine	0.835882
	Cholestenone	0.764575	Adenosine diphosphate	0.800651	2-Octenoylcarnitine	0.836431
	Benzoic acid	0.770751	Glyceric acid	0.801443	Glucosamine	0.837081
	Phosphorylcholine	0.771376	L-Glutamine	0.802169	Trimethylamine-N-oxide	0.838544
	Cysteamine	0.776207	Kynurenic acid	0.803041	Vitamin K2	0.839301
	Serotonin	0.778258	Pyruvic acid	0.804177	Isovalerylcarnitine	0.843256
	Dimethylglycine	0.785257	Methylsuccinic Acid	0.804532	4-Hydroxyphenylpyruvic acid	0.844571
	Kynurenic acid	0.793115	Glycerophosphocholine	0.804534	Oleic acid	0.844678
	Tetranor-PGFM	0.798087	Guanidinoacetic acid	0.804817
	Guanidinoacetic acid	0.802909	Vitamin D3	0.805717
	L-Glutamic acid	0.812964	3-Hydroxy-cis-5-tetradecenoylcarnitine	0.805986
	Indoxyl sulfate	0.817268	L-Phenylalanine	0.808225
	3-Aminoisobutyric acid	0.820965	L-Valine	0.808823
	beta-Alanine	0.823056	B-Carotene	0.81031
	Malonic acid	0.823328	Indoxyl sulfate	0.811833
	Vitamin K2	0.832047	L-Lysine	0.812187
	L-Lactic acid	0.834796	Inosine_neg	0.814879
	Vitamin D3	0.834823	Ureidopropionic acid	0.814884
	Ribose 5-phosphate	0.835702	L-Carnitine	0.815023
	Gamma-Aminobutyric acid	0.844087	3-Hydroxyoleoylcarnitine	0.81504
			4-Hydroxyphenyllactic acid	0.815309
			Aminoadipic acid	0.816853
			Glycine	0.818231
			Alanine	0.821214
			Sarcosine	0.822633
			Pimelylcarnitine	0.82566
			Zymosterol	0.827749
			Estriol	0.830351
			Adipoylcarnitine	0.830665
			N-acetylserine	0.831381
			Desmosterol	0.833526
			Suberylcarnitine	0.833764
			Hypoxanthine	0.83635
			Adipic acid	0.838855
			Acetylcholine	0.840123
			Dimethylglycine	0.841082
			Cholestenone	0.842217

## Sheet: Table S9
					Table S9 List of metabolites with increased AUCs after one-year of storage
				RT + desiccant + O2 scavenger		-80 °C + desiccant + O2 scavenger
				Metabolites	One year/baseline	Metabolites	One year/baseline
				5-HETE	166.659	5-HETE	5.69653
				5,6-DHET	63.178	11-HETE	2.81431
				9-HETE	33.3109	11,12-Epoxyeicosatrienoic acid	2.68276
				11,12-Epoxyeicosatrienoic acid	32.6797	14,15-Epoxy-5,8,11-eicosatrienoic acid	2.57109
				11-HETE	31.986	9-HETE	2.51324
				14,15-Epoxy-5,8,11-eicosatrienoic acid	30.7539	15-HETE	2.37298
				15-HETE	30.6825	8-HETE	2.30156
				Hydroxyisocaproic acid	23.6081	1,25-Dihydroxyvitamin D3	1.93054
				8,9-Epoxyeicosatrienoic acid	23.2843	20-Hydroxyeicosatetraenoic acid	1.8526
				20-Hydroxyeicosatetraenoic acid	22.8916	8,9-Epoxyeicosatrienoic acid	1.8368
				8-HETE	22.3891	Methylguanidine	1.42125
				N-oleoylethanolamine	11.3114	24,25-Epoxycholesterol	1.41946
				Pyroglutamic acid	9.96021	13S-hydroxyoctadecadienoic acid	1.38505
				Arachidonic Acid	8.93883	PC(24:0/P-18:0)	1.36331
				14,15-DHET	8.15127	Methionine sulfoxide	1.34429
				Adenosine	8.13348	Hexose Diphosphate Pool	1.28628
				13S-hydroxyoctadecadienoic acid	7.94832	BMP(20:4/22:6)	1.27712
				Glycerol	7.28358	Glycylproline	1.27398
				Eicosapentaenoic acid	7.10441	PC(22:6/P-18:0)	1.23701
				Adipic acid	6.67441	Imidazoleacetic acid	1.22892
				Docosahexaenoic acid	6.3663	Glycerol	1.2257
				Glycerophosphocholine	5.44051	12-HETE	1.19199
				Methylguanidine	5.19874	Cortisol	1.18341
				Palmitoylethanolamide	5.10411	Lanosterin	1.17467
				Linoleic acid	4.66786	Mevalonic acid	1.1702
				Oleic acid	4.07124	Arachidonic Acid	1.16774
				Glyceric acid	3.93052
				12-HETE	3.10043
				Guanosine	2.6116
				Cytidine	2.54533
				Azelaic acid	2.52611
				Imidazoleacetic acid	2.40896
				Phenyllactic acid	2.28677
				Myoinositol	2.22925
				Niacinamide	2.15887
				Cyclic adenosine monophosphate	2.05566
				Guanosine monophosphate	2.00106
				Cytidine diphosphate	1.88522
				Adenosine monophosphate	1.78042
				5-Methylthioadenosine	1.73385
				Inosine monophosphate	1.69983
				Adenine	1.69885
				Ceramide(d18:1/18:2)	1.68713
				Uridine 5-monophosphate	1.68699
				Mevalonic acid	1.66675
				Inosine diphosphate	1.5989
				2-Hydroxy-3-methylbutyric acid	1.5645
				Deoxyguanosine diphosphate	1.56248
				Adenosine diphosphate	1.52664
				4,5-Dihydroorotic acid	1.51813
				Ceramide(d18:1/18:0 OH)	1.45654
				24,25-Epoxycholesterol	1.45184
				Choline	1.42738
				Pyruvic acid	1.39465
				Lanosterin	1.26399
				Methionine sulfoxide	1.26098
				Deoxyadenosine monophosphate	1.26019
				Uridine 5-diphosphate	1.23884
				Inosine_neg	1.21966
				Desmosterol	1.21702
				Cortisol	1.21213
				Itaconic acid	1.17569
				9-Hexadecenoylcarnitine	1.17406
				LysoPC(16:0)	1.1723
				4-Hydroxyphenyllactic acid	1.15837
				Creatinine	1.15715

## Sheet: Table S10
				Table S10 The raw DBS metabolic data for MELAS study
Sample Name	Group	Sex	Age	Heteroplasmy	Collection date	Storage length (Year)	1,25-Dihydroxyvitamin D3	1-Methyladenine	1-Methyladenosine	1-Methylhistidine	1-Methylnicotinamide	1-Pyrroline-5-carboxylic acid	11,12-DiHETrE	11,12-Epoxyeicosatrienoic acid	11-Dehydro-thromboxane B2	11-HETE	12-HETE	13,14-Dihydro-15-keto PGF2a	13S-hydroxyoctadecadienoic acid	14,15-DHET	14,15-Epoxy-5,8,11-eicosatrienoic acid	15-HETE	2,3-Diphosphoglyceric acid	2-Arachidonylglycerol	2-Deoxyguanosine 5-monophosphate	2-Deoxyinosine triphosphate	2-Hydroxy-3-methylbutyric acid	2-Hydroxyglutarate	2-Isopropylmalic acid	2-Keto-L-gluconate	2-Ketobutyric acid	2-Ketohexanoic acid	2-Methylcitric acid	2-Octenoylcarnitine	2-Picolinic acid	2-Pyrocatechuic acid	20-Hydroxyeicosatetraenoic acid	24,25-Dihydrolanosterol	3, 5-Tetradecadiencarnitine	3-Aminoisobutyric acid	3-Hydroxy-cis-5-tetradecenoylcarnitine	3-Hydroxyanthranilic acid	3-Hydroxydodecanoylcarnitine	3-Hydroxyhexadecanoylcarnitine	3-Hydroxyhexadecenoylcarnitine	3-Hydroxyhexanoylcarnitine	3-Hydroxyisovaleryl Carnitine	3-Hydroxylinoleylcarnitine	3-Hydroxyoleoylcarnitine
F6602_Ctrl	Ctrl	F	6	0	1999-07-30	20	521000000	N/A	3070000	14800000	N/A	135000	N/A	226000	N/A	413000	1580000	N/A	5270000	N/A	105000	200000	N/A	88500	N/A	N/A	3970000	2220000	N/A	3170000	91100000	N/A	276000	75800000	16000000	1750000	1200000	294000	389000	1110000	632000	N/A	665000	629000	2560000	2240000	34900000	329000	1750000
F6915_Ctrl	Ctrl	F	0.5	0	1999-09-01	20	578000000	N/A	3950000	6430000	N/A	224000	N/A	213000	N/A	361000	1150000	N/A	5060000	N/A	89900	159000	N/A	73100	N/A	N/A	2940000	2990000	N/A	5660000	85000000	N/A	333000	24200000	21200000	2200000	978000	241000	255000	637000	423000	N/A	492000	710000	1190000	2910000	16400000	325000	1370000
F7896_Ctrl	Ctrl	F	2	0	1999-11-18	19	21500000	N/A	1560000	9140000	N/A	90600	N/A	338000	N/A	672000	1170000	N/A	4230000	N/A	151000	268000	N/A	99000	N/A	N/A	3710000	2410000	N/A	1930000	86100000	N/A	505000	20100000	25500000	5630000	1080000	422000	327000	1200000	473000	N/A	546000	881000	10200000	2130000	47700000	369000	2190000
G8976_Ctrl	Ctrl	F	6.4	0	2002-04-29	17	16800000	N/A	2520000	10600000	N/A	144000	N/A	366000	N/A	845000	2690000	N/A	10500000	N/A	190000	299000	N/A	126000	N/A	N/A	5060000	2110000	N/A	2040000	90200000	N/A	142000	40700000	21100000	4040000	1950000	350000	489000	1030000	874000	N/A	897000	895000	5590000	2410000	37700000	327000	2100000
H3812_Ctrl	Ctrl	F	2.7	0	2003-05-05	16	8210000	N/A	1100000	6440000	N/A	117000	N/A	324000	N/A	605000	756000	N/A	3720000	N/A	160000	358000	N/A	84900	N/A	N/A	6260000	3010000	N/A	265000	101000000	N/A	150000	20900000	11600000	1540000	1130000	361000	518000	1870000	637000	N/A	641000	661000	12300000	2280000	103000000	337000	2520000
H4506_Ctrl	Ctrl	F	1.5	0	2003-06-24	16	7950000	N/A	1700000	8160000	N/A	151000	N/A	435000	N/A	884000	584000	N/A	5690000	N/A	268000	406000	N/A	87300	N/A	N/A	7250000	2670000	N/A	500000	97100000	N/A	175000	32700000	12600000	1710000	1310000	306000	506000	560000	819000	N/A	914000	724000	11000000	2860000	130000000	295000	3540000
H7165_Ctrl	Ctrl	F	11.6	0	2003-12-10	15	11200000	N/A	4940000	16400000	N/A	123000	N/A	225000	N/A	390000	776000	N/A	4040000	N/A	81300	165000	N/A	116000	N/A	N/A	3340000	3880000	N/A	2940000	89900000	N/A	255000	54000000	23300000	3740000	736000	615000	360000	2020000	787000	N/A	980000	900000	4070000	2410000	27700000	249000	2490000
F7233_Ctrl	Ctrl	M	11	0	1999-09-24	19	654000000	N/A	2750000	11100000	N/A	160000	N/A	538000	N/A	894000	6020000	N/A	19400000	N/A	189000	321000	N/A	68300	N/A	N/A	9180000	4510000	N/A	2560000	93800000	N/A	235000	36300000	14800000	1000000	3550000	295000	340000	988000	964000	N/A	1230000	1000000	9310000	1920000	48600000	181000	3440000
F9014_Ctrl	Ctrl	M	9	0	2000-02-28	19	28900000	N/A	3600000	9700000	N/A	95500	N/A	435000	N/A	927000	1790000	N/A	22100000	N/A	202000	321000	N/A	99100	N/A	N/A	5180000	3280000	N/A	2980000	85300000	N/A	596000	102000000	22300000	2630000	1660000	491000	459000	1300000	679000	N/A	1070000	1090000	8720000	2770000	13600000	178000	4150000
G5516_Ctrl	Ctrl	M	8.1	0	2001-07-03	18	9810000	N/A	1220000	4470000	N/A	70300	N/A	298000	N/A	719000	1840000	N/A	8320000	N/A	185000	280000	N/A	57500	N/A	N/A	16200000	2880000	N/A	234000	91500000	N/A	130000	30800000	15700000	1500000	1510000	423000	349000	286000	459000	N/A	731000	702000	694000	2220000	57100000	240000	1520000
G815_Ctrl	Ctrl	M	14	0	2000-07-13	19	530000000	N/A	3370000	18500000	N/A	267000	N/A	996000	N/A	2000000	3180000	N/A	8230000	N/A	364000	795000	N/A	110000	N/A	N/A	7250000	2050000	N/A	3290000	94800000	N/A	253000	26800000	18300000	1960000	3090000	410000	235000	1040000	229000	N/A	448000	964000	8430000	2530000	56400000	360000	3350000
M6536_Ctrl	Ctrl	M	8.1	0	2007-08-08	12	11700000	N/A	880000	4650000	N/A	64700	N/A	1160000	N/A	2210000	6270000	N/A	44000000	N/A	682000	993000	N/A	92800	N/A	N/A	11500000	3190000	N/A	255000	93000000	N/A	109000	14700000	15700000	499000	5270000	356000	550000	429000	876000	N/A	882000	2350000	9170000	2270000	40600000	224000	6870000
F5114_MELAS	MELAS	F	6	85	1999-04-19	20	661000000	N/A	1560000	9810000	N/A	158000	N/A	625000	N/A	1270000	1550000	N/A	6870000	N/A	288000	488000	N/A	122000	N/A	N/A	22100000	2720000	N/A	2460000	91400000	N/A	470000	25400000	16700000	5800000	1770000	264000	390000	407000	1360000	N/A	2210000	1410000	4710000	2050000	21900000	434000	3020000
F7925_MELAS	MELAS	F	2	80	1999-11-21	19	579000000	N/A	2160000	12000000	N/A	117000	N/A	279000	N/A	564000	1830000	N/A	7210000	N/A	107000	245000	N/A	81300	N/A	N/A	10300000	3460000	N/A	6650000	91800000	N/A	627000	47200000	18700000	9140000	1210000	424000	723000	2250000	1940000	N/A	3590000	1870000	9540000	1930000	55300000	304000	4200000
F8062_MELAS	MELAS	F	0.33	90	1999-12-01	19	568000000	N/A	3660000	8330000	N/A	262000	N/A	255000	N/A	428000	1730000	N/A	7530000	N/A	108000	157000	N/A	84000	N/A	N/A	3780000	3450000	N/A	4380000	88900000	N/A	530000	9470000	16700000	7350000	1190000	263000	385000	1940000	942000	N/A	1010000	1170000	2030000	2590000	20400000	633000	3540000
G8709_MELAS	MELAS	F	6.1	55	2002-04-11	17	18200000	N/A	2110000	8030000	N/A	43600	N/A	440000	N/A	756000	993000	N/A	35700000	N/A	216000	399000	N/A	140000	N/A	N/A	71300000	2380000	N/A	271000	97100000	N/A	136000	38100000	17200000	879000	1320000	512000	517000	180000	1010000	N/A	1260000	1520000	3550000	2210000	24200000	394000	4370000
H5303_MELAS	MELAS	F	2.6	55	2003-08-27	16	8500000	N/A	2770000	10900000	N/A	113000	N/A	328000	N/A	572000	2780000	N/A	4780000	N/A	139000	220000	N/A	76300	N/A	N/A	5850000	1910000	N/A	1810000	95800000	N/A	303000	59200000	16500000	2260000	1610000	256000	519000	898000	864000	N/A	951000	1110000	4910000	2610000	24900000	332000	2000000
H5996_MELAS	MELAS	F	11.3	47.5	2003-10-14	15	68900000	N/A	1900000	16400000	N/A	104000	N/A	601000	N/A	1110000	2520000	N/A	10700000	N/A	289000	363000	N/A	85500	N/A	N/A	50000000	2370000	N/A	1250000	88100000	N/A	150000	34500000	25100000	881000	2250000	560000	341000	1060000	846000	N/A	1370000	1890000	3530000	2480000	38600000	766000	3510000
M5415_MELAS	MELAS	F	2.8	17.5	2007-05-29	12	10900000	N/A	1640000	6990000	N/A	163000	N/A	274000	N/A	596000	562000	N/A	9200000	N/A	138000	181000	N/A	50700	N/A	N/A	5210000	1840000	N/A	235000	92400000	N/A	131000	34400000	14100000	5440000	910000	254000	423000	768000	477000	N/A	613000	863000	6620000	2680000	38000000	323000	2500000
F6015_MELAS	MELAS	M	11	55	1999-06-21	20	536000000	N/A	3340000	21400000	N/A	248000	N/A	531000	N/A	1030000	3540000	N/A	9840000	N/A	281000	473000	N/A	170000	N/A	N/A	12200000	3690000	N/A	2230000	95500000	N/A	329000	38000000	21500000	1490000	2510000	438000	246000	527000	493000	N/A	1000000	699000	3790000	2210000	36200000	307000	3100000
F9268_MELAS	MELAS	M	10	75	2000-03-20	19	623000000	N/A	2500000	11500000	N/A	143000	N/A	619000	N/A	1440000	2130000	N/A	6770000	N/A	240000	405000	N/A	135000	N/A	N/A	16300000	2910000	N/A	6160000	83300000	N/A	625000	17100000	24000000	596000	2130000	431000	333000	563000	856000	N/A	1850000	1870000	9080000	2380000	92400000	272000	3860000
G0642_MELAS	MELAS	M	14	55	2000-07-03	19	11200000	N/A	2430000	14400000	N/A	177000	N/A	311000	N/A	665000	786000	N/A	6180000	N/A	127000	219000	N/A	106000	N/A	N/A	10200000	3960000	N/A	2440000	93500000	N/A	826000	31100000	20200000	2140000	800000	390000	337000	215000	1010000	N/A	1750000	2660000	9200000	2240000	136000000	304000	6630000
G3247_MELAS	MELAS	M	8	55	2001-01-21	18	8840000	N/A	1930000	9410000	N/A	230000	N/A	585000	N/A	1010000	2140000	N/A	5740000	N/A	249000	500000	N/A	51700	N/A	N/A	60200000	4120000	N/A	2320000	91700000	N/A	544000	24900000	18000000	5220000	1820000	302000	408000	299000	897000	N/A	1870000	1890000	10100000	2390000	277000000	290000	4750000
P1791_MELAS	MELAS	M	8.2	45	2008-07-15	11	10400000	N/A	2320000	11200000	N/A	191000	N/A	418000	N/A	926000	1720000	N/A	12100000	N/A	239000	387000	N/A	75600	N/A	N/A	19300000	2600000	N/A	10600	95300000	N/A	163000	87000000	14400000	7580000	1540000	334000	585000	552000	2290000	N/A	5970000	2780000	8770000	2370000	54000000	249000	7260000
[truncated: 579 more columns]

[truncated: 2 more sheets: Table S11, Table S12]
